# Supplementary material for: Extract2Chip—Bypassing Protein Purification in Drug Discovery Using Surface Plasmon Resonance
Source: Biosensors (Basel). 2023 Oct 5;13(10):913. doi: 10.3390/bios13100913 (PMC10605449; doi:10.3390/bios13100913)
Supplement: Supplementary file 1 [file biosensors-13-00913-s001.zip]

Archive with 1 entries (1 files):
- biosensors-2594435-supplementary.pdf
